# Supplementary material for: Comparing the Performance of McMaster, FLOTAC and Mini-FLOTAC Techniques in the Diagnosis of Strongylid Infections in Two Horse Populations in Portugal
Source: Pathogens. 2025 Oct 22;14(11):1075. doi: 10.3390/pathogens14111075 (PMC12655540; doi:10.3390/pathogens14111075)
Supplement: Supplementary file 1 [file pathogens-14-01075-s001.zip]

Archive with 1 entries (1 files):
- pathogens-3912463-supplementary.xlsx
