# Supplementary material for: Comparing the Performance of McMaster, FLOTAC and Mini-FLOTAC Techniques in the Diagnosis of Strongylid Infections in Two Horse Populations in Portugal
Source: Pathogens. 2025 Oct 22;14(11):1075. doi: 10.3390/pathogens14111075 (PMC12655540; doi:10.3390/pathogens14111075)
Supplement: Supplementary file 1 [file pathogens-14-01075-s001.zip › pathogens-3912463-supplementary.xlsx]

## Sheet: Raw data
	Supplementary File S1: Equine Parasites Shedding and Frequency (Raw Data)
	Location / date	Sample	Equine ID	Age (years)	Breed	Mini-FLOTAC							McMaster							FLOTAC
						EPG EGI Repetition 1	EPG EGI Rep 2	EPG EGI Rep 3	Mean EGI	Std. Error	Coefficient of variation (%)	Precision (%)	EPG EGI Rep 1	EPG EGI Rep 2	EPG EGI Rep 3	Mean EGI	Std. Error	Coefficient of variation (%)	Precision (%)	EPG EGI Rep 1	EPG EGI Rep 2	EPG EGI Rep 3	Mean EGI	Std. Error	Coefficient of variation (%)	Precision (%)
	FMV (10/2023)	1	Erva Moira	15	Lusitano	95	95	115	101.667	6.66667	0.113577	0.886423	300	100	100	166.667	66.6667	0.69282	0.30718	64	78	30	57.3333	14.2517	0.430547	0.569453
		2	Dark Force	11	Dutch Warm Blood (KWPN)	20	15	35	23.3333	6.00925	0.446071	0.553929	50	50	50	50	0	0	1	20	6	6	10.6667	4.66667	0.757772	0.242228
		3	Maionese	8	Lusitano	70	10	40	40	17.3205	0.75	0.25	150	50	50	83.3333	33.3333	0.69282	0.30718	40	24	32	32	4.6188	0.25	0.75
		4	Talisca	24	Lusitano	20	25	45	30	7.63763	0.440959	0.559041	0	50	50	33.3333	16.6667	0.866025	0.133975	18	14	18	16.6667	1.33333	0.138564	0.861436
		5	Miosina	8	Lusitano	50	45	90	61.6667	14.24	0.399963	0.600037	200	200	250	216.667	16.6667	0.133235	0.866765	46	40	22	36	7.2111	0.346944	0.653056
	FMV (06/2024)	6	Acatar	19	Lusitano	0	0	0	0	-	-	-	0	0	0	0	-	-	-	0	0	0	0	-	-	-
		7	D. Rufus	14	Oldenburg	10	15	15	13.3333	1.66667	0.216506	0.783494	100	100	50	83.3333	16.6667	0.34641	0.65359	0	0	6	2	2	1.73205	-
		8	Enjubado	15	Lusitano	0	0	0	0	-	-	-	0	0	0	0	-	-	-	0	0	0	0	-	-	-
		9	Hihara	12	Lusitano	10	0	10	6.66667	3.33333	0.866025	0.133975	0	50	0	16.6667	16.6667	1.73205	-	14	8	10	10.6667	1.76383	0.286411	0.713589
		10	Jaguar	10	Lusitano	10	10	30	16.6667	6.66667	0.69282	0.30718	50	0	0	16.6667	16.6667	1.73205	-	12	4	10	8.66667	2.4037	0.480384	0.519616
		11	Jogadora	10	Sorraia	240	285	215	246.667	20.4803	0.143809	0.856191	100	1100	500	566.667	290.593	0.888216	0.111784	124	200	160	161.333	21.9494	0.235646	0.764354
		12	Louro	9	Lusitano	0	0	0	0	-	-	-	0	0	0	0	-	-	-	0	0	0	0	-	-	-
		13	Qebe	27	Lusitano	0	0	0	0	-	-	-	50	0	50	33.3333	16.6667	0.866025	0.133975	0	0	0	0	-	-	-
		14	Saba	18	Arabian	1105	1610	1420	1378.33	147.262	0.185053	0.814947	4550	3250	2450	3416.67	611.919	0.310207	0.689793	1974	1424	1278	1558.67	211.9	0.235472	0.764528
		15	Valkiria	22	KWPN - Gelderlander branch (cross-breed)	0	0	0	0	-	-	-	0	0	0	0	-	-	-	0	0	0	0	-	-	-
	Coudelaria Alter-Real (05/2024)	16	Paganini	5	Lusitano	475	690	995	720	150.859	0.36291	0.63709	3100	2250	1550	2300	448.144	0.337482	0.662518	690	862	704	752	55.1483	0.127021	0.872979
		17	Lajeado	9		50	0	0	16.6667	16.6667	1.73205	-	0	0	0	0	-	-	-	0	0	0	0	-	-	-
		18	Quique	4		0	225	210	145	72.6292	0.867569	0.132431	950	150	350	483.333	240.37	0.861379	0.138621	200	288	214	234	27.3008	0.202078	0.797922
		19	Lingote	9		30	25	40	31.6667	4.40959	0.241188	0.758812	300	200	300	266.667	33.3333	0.216506	0.783494	50	94	64	69.3333	12.9786	0.324225	0.675775
		20	Ninja	7		70	135	50	85	25.658	0.522835	0.477165	600	50	150	266.667	169.148	1.09865	-	126	72	94	97.3333	15.6773	0.278978	0.721022
		21	Nublado	7		225	200	250	225	14.4338	0.111111	0.888889	450	1250	500	733.333	258.736	0.611106	0.388894	112	146	180	146	19.6299	0.232877	0.767123
		22	Hihato	12		100	105	60	88.3333	14.24	0.27922	0.72078	550	700	500	583.333	60.0925	0.178429	0.821571	100	150	130	126.667	14.5297	0.19868	0.80132
		23	Quingue	4		240	250	235	241.667	4.40959	0.031604	0.968396	1000	900	450	783.333	169.148	0.374008	0.625992	216	274	292	260.667	22.9298	0.152362	0.847638
		24	Hojival	12		15	15	15	15	0	0	1	100	0	0	33.3333	33.3333	1.73205	-	26	20	18	21.3333	2.4037	0.195156	0.804844
		25	Paron	5		0	0	0	0	-	-	-	0	0	0	0	-	-	-	0	0	0	0	-	-	-
		26	Oboé	6		1850	2305	1725	1960	176.234	0.155738	0.844262	4950	4200	4050	4400	278.388	0.109587	0.890413	1674	1650	1510	1611.33	51.1382	0.0549693	0.945031
		27	Jeremias	10		0	0	120	40	40	1.73205	-	0	0	0	0	-	-	-	0	0	0	0	-	-	-
		28	Gahucho	13		0	0	0	0	-	-	-	0	0	0	0	-	-	-	0	0	2	0.666667	0.666667	1.73205	-
		29	Ojier	6		140	105	65	103.333	21.6667	0.363172	0.636828	500	150	400	350	104.083	0.515079	0.484921	128	112	136	125.333	7.05534	0.0975016	0.902498
		30	Paquete	5		480	580	820	626.667	100.885	0.278837	0.721163	2850	1000	2100	1983.33	537.225	0.46916	0.53084	1046	996	804	948.667	73.7594	0.134668	0.865332
		31	Quebab	4		695	950	740	795	78.5812	0.171203	0.828797	3150	850	1450	1816.67	688.799	0.656717	0.343283	678	716	734	709.333	16.5059	0.0403041	0.959696
		32	Jaqal	10		0	5	0	1.66667	1.66667	1.73205	-	0	0	0	0	-	-	-	4	4	0	2.66667	1.33333	0.866025	0.133975
								Mean	219.167	38.1449	0.513453	0.652719			Mean	583.854	179.275	0.670435	0.519726			Mean	218.729	24.7148	0.397112	0.724246
